# Supplementary material for: Discovery and Profiling of Protein Cysteine S-2-Carboxypropylation
Source: Molecules. 2025 Oct 31;30(21):4255. doi: 10.3390/molecules30214255 (PMC12608796; doi:10.3390/molecules30214255)
Supplement: Supplementary file 1 [file molecules-30-04255-s001.zip]

Archive with 2 entries (2 files):
- molecules-3919662 - Supplementary Tables.zip
- molecules-3919662-Supplementary Materials.zip
